# Supplementary material for: Different Mutations Endowing Resistance to Acetyl-CoA Carboxylase Inhibitors Results in Changes in Ecological Fitness of Lolium rigidum Populations
Source: Front Plant Sci. 2017 Jun 22;8:1078. doi: 10.3389/fpls.2017.01078 (PMC5479926; doi:10.3389/fpls.2017.01078)
Supplement: Supplementary file 1 [file Table_1.xlsx]

## Sheet: Table S1
Table S1. Primers used for PCR reactions and sequencing of the ACCase gene. The two parts of the ACCase gene were sequenced separately.
Primer pair	Sequence (5'-3')	Product size (bp)	Reference
ACC 136-F	TATGGCTGCAAACTCTGGTG	300	Matzrafi et al., 2014
ACC 136-R	GTATGCACCGTATGCCAAGT
ACC BF 17	GGCTCAGCTATGTTCCTGCT	720
ACC BR 17	CAAGCCTACCCATGCATTCT

## Sheet: Table S2
Table S2. Response of plants from sensitive (AL) and target-site resistant (MH and NO) Lolium rigidum populations follow post-emergence application of ACCase inhibitors. Shoot fresh weight (FW) was recorded 21 DAT (days after treatment) and presented as a percentage of untreated control (UTC) ± SD; ED50 value (herbicide rate reducing plant growth by 50%) and resistance index (RI) were calculated …
		Diclofop (FOP)1			Pinoxaden (DEN)2			Cycloxidim (DIM)3
Population	Ratea	Shoot FW	ED50	RI	Shoot FW	ED50	RI	Shoot FW	ED50	RI
		(% of UTC) ± SD	(g ha-1)		(% of UTC) ± SD	(g ha-1)		(% of UTC) ± SD	(g ha-1)
AL	X	0.87±0.67	140.596	1	0.25±0.1	6.633	1	1.03±0.73	4.075	1
	8X	0.2±0.12b			0.36±0.12			0.31±0.25
NO	X	103.41±23.88***	>>5760	>>5760	113.66±19.43***	153.228	23.1	115.1±21.94***	234.71	57.597
	8X	83.9±16.3***			16.49±25.27			0.94±0.48
MH	X	101.01±14.01***	2952.31	20.998	71.48±16.56***	47.399	7.145	132.91±39.02***	>>800	>>800
	8X	17.55±22.95			1.71±2.51			94.3±11.22***
aRecommended application rates: 1diclofop-methyl = 720 g ha-1; 2pinoxaden = 30 g ha-1; 3cycloxydim = 100 g ha-1.
Data is means (n=5) ± SD, *** indicate significant differences in shoot fresh weight between the sensitive population to the resistant ones at P < 0.001. Dunnett's test.

## Sheet: Table S3
Table S3. Grain weight and area in individuals from sensitive (AL) and target-site resistant (MH and NO) Lolium rigidum populations
Population	AL	MH	NO
Average grain weight (mg)	2.05 (±0.55)a	1.79 (±0.36)b	1.99 (±0.6)ab
Average grain area (mm2)	5.19 (±0.84)a	4.55 (±0.71)b	5.28 (±1.02)a
n=60
Data is means (n=5) ± SD, significant difference in grain weight and size between populations is indicated by different letters (P ≤ 0.05).

## Sheet: Table S4
Table S4. Assessing the effect of herbicide resistance on grain weight and phenotypic variation in target-site resistant (MH and NO) Lolium rigidum populations
		Frequency (per population)
Phenotype	Average grain weight (mg)	MH	NO
Sensitive	2 (±0.45)*	0.0526	0.6191
Resistant	1.75 (±0.39)	0.9474	0.3809
Data is means ± SD [sensitive grains (n=22) resistant (n=44)]
* indicate significant differences in grain weight between populations at P ≤ 0.05, Student's test.

## Sheet: Table S5
Table S5. Effect of temperature regime on rate of seedling emergence of three Lolium rigidum populations [sensitive (AL) and target-site resistant (MH and NO)].
Population		Temperatures1				Days / Emergence (%)
				4	5	6	7	8	R2
AL		10/16°C		0	0	48±27	69±14	71±14	99.95
AL		19/25°C		70±4*	80±4**	87±5	87±7	87±7	99.76
MH		10/16°C		0	0	34±17	76±15	76±15	99.39
MH		19/25°C		34±9	42±8*	57±1	60±12	60±12	97.85
NO		10/16°C		0	0	35±19	64±8	64±8	99.06
NO		19/25°C		47±28	58±17*	62±14	71±8	71±8	98.83
1Night / day temperatures.
Data is means ± SE (n=5), *, ** and *** indicate significant difference between control and high temperature regimes, for every treatment and every population separately at P ≤ 0.05 and 0.01, respectively.
R2 values extracted from the model adjusted using the Sigma Plot software

## Sheet: Table S6
Table S6. Assessment of growth rate as a parameter for vigor in plants from sensitive (AL) and target-site resistant (MH and NO) Lolium rigidum populations
Population	Weeks from sawing / Foliage cover (%)
	1	2	3	4	5	R2
AL	1.74 (±0.03)	6.09 (±0.39)	24.99 (±5.19)	41.74 (±5.27)	63.26 (±3.18)*	99.3
MH	2.16 (±0.36)	6.71 (±0.59)	16.61 (±3.7)	30.07 (±3.4)	45.46 (±2.93)	99.8
NO	2.15 (±0.23)	6.47 (±0.41)	18.21 (±4.63)	33.05 (±5.15)	50.99 (±3.02)	99.7
Data is means (n=3) ± SD, * indicate significant difference between populations in each week as determined by student-t test at P≤0.05.
R2 values extracted from the model adjusted using the Sigma Plot software
